# Supplementary material for: PRELID1 and VDAC3 Coordinate a Senescence‐Like State in Germinal Center B Cells to Promote IL‐7–Driven Antitumor Immunity in Colorectal Cancer
Source: Adv Sci (Weinh). 2026 Feb 18;13(23):e21951. doi: 10.1002/advs.202521951 (PMC13104075; doi:10.1002/advs.202521951)
Supplement: Supplementary file 1 — Supporting File 1: advs74393‐sup‐0001‐Data.xlsx. [file ADVS-13-e21951-s003.xlsx]

## Sheet: figure 7C
Well	Sample Name	Target Name	Task	Reporter	Quencher	RQ	RQ Min	RQ Max	Cт	Cт Mean	Cт SD	ΔCт	ΔCт Mean	ΔCт SE	HK Control ΔCт Mean	HK Control ΔCт SE	ΔΔCт	Automatic Ct Threshold	Ct Threshold	Automatic Baseline	Baseline Start	Baseline End	Efficiency	Tm1	Tm2	Tm3	Comments	HIGHSD	MTP
A1	NC-	GAPDH	UNKNOWN	SYBR	None				16.6731	16.5556	0.104986							TRUE	0.292491	TRUE	3	10	1	86.5134				N
A2	NC-	GAPDH	UNKNOWN	SYBR	None				16.5225	16.5556	0.104986							TRUE	0.292491	TRUE	3	10	1	86.5134				N
A3	NC-	GAPDH	UNKNOWN	SYBR	None				16.4711	16.5556	0.104986							TRUE	0.292491	TRUE	3	11	1	86.5134				N
A4	NC 1d	GAPDH	UNKNOWN	SYBR	None				16.1853	16.4491	0.236567							TRUE	0.292491	TRUE	3	11	1	86.6925				N
A5	NC 1d	GAPDH	UNKNOWN	SYBR	None				16.6424	16.4491	0.236567							TRUE	0.292491	TRUE	3	10	1	86.5134				N
A6	NC 1d	GAPDH	UNKNOWN	SYBR	None				16.5195	16.4491	0.236567							TRUE	0.292491	TRUE	3	11	1	87.0508				N
A7	NC 2d	GAPDH	UNKNOWN	SYBR	None				17.0126	21.0068	6.6136							TRUE	0.292491	TRUE	3	11	1	87.0508				Y
A8	NC 2d	GAPDH	UNKNOWN	SYBR	None				28.6408	21.0068	6.6136							TRUE	0.292491	TRUE	3	22	1	65.7326				Y
A9	NC 2d	GAPDH	UNKNOWN	SYBR	None				17.3671	21.0068	6.6136							TRUE	0.292491	TRUE	3	11	1	86.8717				Y
C1	sh1 PRE1-	GAPDH	UNKNOWN	SYBR	None				16.4093	16.5557	0.138093							TRUE	0.292491	TRUE	3	11	1	86.6925				N
C2	sh1 PRE1-	GAPDH	UNKNOWN	SYBR	None				16.5742	16.5557	0.138093							TRUE	0.292491	TRUE	3	11	1	86.6925				N
C3	sh1 PRE1-	GAPDH	UNKNOWN	SYBR	None				16.6836	16.5557	0.138093							TRUE	0.292491	TRUE	3	11	1	86.8717				N
C4	sh1 PRE1 1d	GAPDH	UNKNOWN	SYBR	None				16.9638	16.8916	0.0730498							TRUE	0.292491	TRUE	3	11	1	87.0508				N
C5	sh1 PRE1 1d	GAPDH	UNKNOWN	SYBR	None				16.8177	16.8916	0.0730498							TRUE	0.292491	TRUE	3	12	1	87.0508				N
C6	sh1 PRE1 1d	GAPDH	UNKNOWN	SYBR	None				16.8931	16.8916	0.0730498							TRUE	0.292491	TRUE	3	11	1	87.2299				N
C7	sh1 PRE1 2d	GAPDH	UNKNOWN	SYBR	None				18.7707	18.7409	0.0291859							TRUE	0.292491	TRUE	3	13	1	87.0508				N
C8	sh1 PRE1 2d	GAPDH	UNKNOWN	SYBR	None				18.7124	18.7409	0.0291859							TRUE	0.292491	TRUE	3	14	1	87.0508				N
C9	sh1 PRE1 2d	GAPDH	UNKNOWN	SYBR	None				18.7396	18.7409	0.0291859							TRUE	0.292491	TRUE	3	12	1	87.0508				N
B1	NC-	IL7	UNKNOWN	SYBR	None	1	0.889273	1.12451	23.8378	23.8246	0.0115325		7.26907	0.0609782			0	TRUE	0.296041	TRUE	3	17	1	82.2139				N
B2	NC-	IL7	UNKNOWN	SYBR	None	1	0.889273	1.12451	23.8197	23.8246	0.0115325		7.26907	0.0609782			0	TRUE	0.296041	TRUE	3	16	1	82.3931				N
B3	NC-	IL7	UNKNOWN	SYBR	None	1	0.889273	1.12451	23.8164	23.8246	0.0115325		7.26907	0.0609782			0	TRUE	0.296041	TRUE	3	19	1	82.3931				N
B4	NC 1d	IL7	UNKNOWN	SYBR	None	1.41182	1.05228	1.8942	23.326	23.2206	0.118373		6.77152	0.152726			-0.497557	TRUE	0.296041	TRUE	3	18	1	82.5722				N
B5	NC 1d	IL7	UNKNOWN	SYBR	None	1.41182	1.05228	1.8942	23.0926	23.2206	0.118373		6.77152	0.152726			-0.497557	TRUE	0.296041	TRUE	3	17	1	82.7513				N
B6	NC 1d	IL7	UNKNOWN	SYBR	None	1.41182	1.05228	1.8942	23.2432	23.2206	0.118373		6.77152	0.152726			-0.497557	TRUE	0.296041	TRUE	3	17	1	82.7513				N
B7	NC 2d	IL7	UNKNOWN	SYBR	None	50.2122	0.0323124	78027.6	22.6218	22.6259	0.0455777		1.61911	3.81846			-5.64997	TRUE	0.296041	TRUE	3	17	1	82.9305				N
B8	NC 2d	IL7	UNKNOWN	SYBR	None	50.2122	0.0323124	78027.6	22.6735	22.6259	0.0455777		1.61911	3.81846			-5.64997	TRUE	0.296041	TRUE	3	17	1	82.9305				N
B9	NC 2d	IL7	UNKNOWN	SYBR	None	50.2122	0.0323124	78027.6	22.5826	22.6259	0.0455777		1.61911	3.81846			-5.64997	TRUE	0.296041	TRUE	3	16	1	82.9305				N
D1	sh1 PRE1-	IL7	UNKNOWN	SYBR	None	0.980998	0.766303	1.25584	23.9593	23.8524	0.1742		7.29675	0.128342			0.0276775	TRUE	0.296041	TRUE	3	17	1	82.3931				N
D2	sh1 PRE1-	IL7	UNKNOWN	SYBR	None	0.980998	0.766303	1.25584	23.9466	23.8524	0.1742		7.29675	0.128342			0.0276775	TRUE	0.296041	TRUE	3	17	1	82.5722				N
D3	sh1 PRE1-	IL7	UNKNOWN	SYBR	None	0.980998	0.766303	1.25584	23.6514	23.8524	0.1742		7.29675	0.128342			0.0276775	TRUE	0.296041	TRUE	3	17	1	82.5722				N
D4	sh1 PRE1 1d	IL7	UNKNOWN	SYBR	None	3.00563	2.27029	3.97916	22.7952	22.573	0.241729		5.6814	0.145796			-1.58767	TRUE	0.296041	TRUE	3	18	1	82.7513				N
D5	sh1 PRE1 1d	IL7	UNKNOWN	SYBR	None	3.00563	2.27029	3.97916	22.608	22.573	0.241729		5.6814	0.145796			-1.58767	TRUE	0.296041	TRUE	3	18	1	82.9305				N
D6	sh1 PRE1 1d	IL7	UNKNOWN	SYBR	None	3.00563	2.27029	3.97916	22.3156	22.573	0.241729		5.6814	0.145796			-1.58767	TRUE	0.296041	TRUE	3	17	1	83.1096				N
D7	sh1 PRE1 2d	IL7	UNKNOWN	SYBR	None	8.76653	7.6615	10.0309	22.7579	22.878	0.117696		4.13707	0.0700101			-3.13201	TRUE	0.296041	TRUE	3	16	1	83.1096				N
D8	sh1 PRE1 2d	IL7	UNKNOWN	SYBR	None	8.76653	7.6615	10.0309	22.9931	22.878	0.117696		4.13707	0.0700101			-3.13201	TRUE	0.296041	TRUE	3	18	1	83.1096				N
D9	sh1 PRE1 2d	IL7	UNKNOWN	SYBR	None	8.76653	7.6615	10.0309	22.8829	22.878	0.117696		4.13707	0.0700101			-3.13201	TRUE	0.296041	TRUE	3	16	1	83.1096				N

## Sheet: figure 7D
Well	Sample Name	Target Name	Task	Reporter	Quencher	RQ	RQ Min	RQ Max	Cт	Cт Mean	Cт SD	ΔCт	ΔCт Mean	ΔCт SE	HK Control ΔCт Mean	HK Control ΔCт SE	ΔΔCт	Automatic Ct Threshold	Ct Threshold	Automatic Baseline	Baseline Start	Baseline End	Efficiency	Tm1	Tm2	Tm3	Comments	HIGHSD	MTP
E1	NC-	GAPDH	UNKNOWN	SYBR	None				16.7293	16.536	0.210042							TRUE	0.292491	TRUE	3	10	1	86.8717				N
E2	NC-	GAPDH	UNKNOWN	SYBR	None				16.5662	16.536	0.210042							TRUE	0.292491	TRUE	3	10	1	87.0508				N
E3	NC-	GAPDH	UNKNOWN	SYBR	None				16.3125	16.536	0.210042							TRUE	0.292491	TRUE	3	9	1	87.0508				N
E4	NC 1d	GAPDH	UNKNOWN	SYBR	None				16.5706	16.3769	0.168659							TRUE	0.292491	TRUE	3	11	1	87.0508				N
E5	NC 1d	GAPDH	UNKNOWN	SYBR	None				16.263	16.3769	0.168659							TRUE	0.292491	TRUE	3	13	1	87.2299				N
E6	NC 1d	GAPDH	UNKNOWN	SYBR	None				16.297	16.3769	0.168659							TRUE	0.292491	TRUE	3	9	1	87.2299				N
E7	NC 2d	GAPDH	UNKNOWN	SYBR	None				16.7101	16.8401	0.169764							TRUE	0.292491	TRUE	3	11	1	87.4091				N
E8	NC 2d	GAPDH	UNKNOWN	SYBR	None				16.7781	16.8401	0.169764							TRUE	0.292491	TRUE	3	11	1	87.5882				N
E9	NC 2d	GAPDH	UNKNOWN	SYBR	None				17.0322	16.8401	0.169764							TRUE	0.292491	TRUE	3	12	1	87.4091				N
G1	sh1 PRE1-	GAPDH	UNKNOWN	SYBR	None				16.4655	16.4952	0.0491376							TRUE	0.292491	TRUE	3	9	1	86.6925				N
G2	sh1 PRE1-	GAPDH	UNKNOWN	SYBR	None				16.5519	16.4952	0.0491376							TRUE	0.292491	TRUE	3	9	1	86.6925				N
G3	sh1 PRE1-	GAPDH	UNKNOWN	SYBR	None				16.4681	16.4952	0.0491376							TRUE	0.292491	TRUE	3	10	1	86.8717				N
G4	sh1 PRE1 1d	GAPDH	UNKNOWN	SYBR	None				17.5235	17.0573	0.417857							TRUE	0.292491	TRUE	3	13	1	86.6925				N
G5	sh1 PRE1 1d	GAPDH	UNKNOWN	SYBR	None				16.7167	17.0573	0.417857							TRUE	0.292491	TRUE	3	11	1	87.0508				N
G6	sh1 PRE1 1d	GAPDH	UNKNOWN	SYBR	None				16.9315	17.0573	0.417857							TRUE	0.292491	TRUE	3	11	1	87.2299				N
G7	sh1 PRE1 2d	GAPDH	UNKNOWN	SYBR	None				18.8205	18.7707	0.141275							TRUE	0.292491	TRUE	3	14	1	87.0508				N
G8	sh1 PRE1 2d	GAPDH	UNKNOWN	SYBR	None				18.6113	18.7707	0.141275							TRUE	0.292491	TRUE	3	12	1	87.0508				N
G9	sh1 PRE1 2d	GAPDH	UNKNOWN	SYBR	None				18.8804	18.7707	0.141275							TRUE	0.292491	TRUE	3	13	1	87.0508				N
F1	NC-	IL7	UNKNOWN	SYBR	None				23.044	23.2924	0.218189		6.75637	0.174856				TRUE	0.210945	TRUE	3	18	1	82.3931				N
F2	NC-	IL7	UNKNOWN	SYBR	None				23.3805	23.2924	0.218189		6.75637	0.174856				TRUE	0.210945	TRUE	3	17	1	82.5722				N
F3	NC-	IL7	UNKNOWN	SYBR	None				23.4528	23.2924	0.218189		6.75637	0.174856				TRUE	0.210945	TRUE	3	17	1	82.5722				N
F4	NC 1d	IL7	UNKNOWN	SYBR	None				22.7733	22.8263	0.0925654		6.44941	0.111077				TRUE	0.210945	TRUE	3	17	1	82.7513				N
F5	NC 1d	IL7	UNKNOWN	SYBR	None				22.7724	22.8263	0.0925654		6.44941	0.111077				TRUE	0.210945	TRUE	3	17	1	82.7513				N
F6	NC 1d	IL7	UNKNOWN	SYBR	None				22.9332	22.8263	0.0925654		6.44941	0.111077				TRUE	0.210945	TRUE	3	18	1	82.9305				N
F7	NC 2d	IL7	UNKNOWN	SYBR	None				22.3097	22.2122	0.105783		5.37204	0.115484				TRUE	0.210945	TRUE	3	16	1	83.1096				N
F8	NC 2d	IL7	UNKNOWN	SYBR	None				22.0998	22.2122	0.105783		5.37204	0.115484				TRUE	0.210945	TRUE	3	17	1	83.1096				N
F9	NC 2d	IL7	UNKNOWN	SYBR	None				22.2271	22.2122	0.105783		5.37204	0.115484				TRUE	0.210945	TRUE	3	17	1	83.1096				N
H1	sh1 PRE1-	IL7	UNKNOWN	SYBR	None				23.3268	23.2347	0.113754		6.73953	0.0715413				TRUE	0.210945	TRUE	3	18	1	82.2139				N
H2	sh1 PRE1-	IL7	UNKNOWN	SYBR	None				23.1076	23.2347	0.113754		6.73953	0.0715413				TRUE	0.210945	TRUE	3	19	1	82.2139				N
H3	sh1 PRE1-	IL7	UNKNOWN	SYBR	None				23.2697	23.2347	0.113754		6.73953	0.0715413				TRUE	0.210945	TRUE	3	18	1	82.2139				N
H4	sh1 PRE1 1d	IL7	UNKNOWN	SYBR	None				22.0904	22.3136	0.196074		5.25632	0.266489				TRUE	0.210945	TRUE	3	17	1	82.3931				N
H5	sh1 PRE1 1d	IL7	UNKNOWN	SYBR	None				22.392	22.3136	0.196074		5.25632	0.266489				TRUE	0.210945	TRUE	3	17	1	82.5722				N
H6	sh1 PRE1 1d	IL7	UNKNOWN	SYBR	None				22.4583	22.3136	0.196074		5.25632	0.266489				TRUE	0.210945	TRUE	3	16	1	82.7513				N
H7	sh1 PRE1 2d	IL7	UNKNOWN	SYBR	None				22.0878	22.4482	0.382407		3.67747	0.235368				TRUE	0.210945	TRUE	3	17	1	82.7513				N
H8	sh1 PRE1 2d	IL7	UNKNOWN	SYBR	None				22.4073	22.4482	0.382407		3.67747	0.235368				TRUE	0.210945	TRUE	3	17	1	82.7513				N
H9	sh1 PRE1 2d	IL7	UNKNOWN	SYBR	None				22.8494	22.4482	0.382407		3.67747	0.235368				TRUE	0.210945	TRUE	3	18	1	82.7513				N
